# Supplementary material for: COVID-19 Modeling Outcome versus Reality in Sweden
Source: Viruses. 2022 Aug 22;14(8):1840. doi: 10.3390/v14081840 (PMC9415753; doi:10.3390/v14081840)
Supplement: Supplementary file 1 [file viruses-14-01840-s001.zip]

Archive with 1 entries (1 files):
- viruses-1797662-supplementary.pdf
